# Supplementary material for: Repeated Intravaginal Inoculation of Zika Virus Protects Cynomolgus Monkeys from Subcutaneous Superchallenge
Source: Int J Mol Sci. 2022 Nov 13;23(22):14002. doi: 10.3390/ijms232214002 (PMC9696507; doi:10.3390/ijms232214002)
Supplement: Supplementary file 1 [file ijms-23-14002-s001.zip]

Archive with 1 entries (1 files):
- ijms-2004657-supplementary.pdf
